# Supplementary material for: Impact of Post-Cooking Storage on the Glycemic Profile of Boiled Rice: Integrating Glycemic Index, Resistant Starch, and Post-Technological Stability
Source: Foods. 2026 Apr 23;15(9):1472. doi: 10.3390/foods15091472 (PMC13163673; doi:10.3390/foods15091472)
Supplement: Supplementary file 1 [file foods-15-01472-s001.zip]

Archive with 1 entries (1 files):
- foods-4230820-supplementary.xlsx
