# Supplementary material for: Impact of Post-Cooking Storage on the Glycemic Profile of Boiled Rice: Integrating Glycemic Index, Resistant Starch, and Post-Technological Stability
Source: Foods. 2026 Apr 23;15(9):1472. doi: 10.3390/foods15091472 (PMC13163673; doi:10.3390/foods15091472)
Supplement: Supplementary file 1 [file foods-15-01472-s001.zip › foods-4230820-supplementary.xlsx]

## Sheet: Table S1 - Raw PTSC Data
Supplementary Table S1. Individual PTSC values (%/day) per participant under refrigeration and freezing conditions, with per-participant regime means used for the Wilcoxon signed-rank test
	Freezing (−18 °C)			Refrigeration (4 °C)			Mean PTSC Freezing (%/day)	Mean PTSC Refrig. (%/day)	Difference (F − R)
Participant	C720 (720 h)	C1440 (1440 h)	C2160 (2160 h)	R24 (24 h)	R72 (72 h)	R120 (120 h)	Mean (C)	Mean (R)	C − R
P1	-0.8562	-0.5936	-0.723	-11.9863	-14.6119	-9.4521	-0.7243	-12.0168	11.2925
P2	-0.2606	-0.3772	-0.4801	-18.5185	-11.6598	-5.2675	-0.3726	-11.8153	11.4426
P3	0	-0.7218	-0.489	-24.2958	-12.7934	-9.1549	-0.4036	-15.4147	15.0111
P4	-1.2471	-0.5944	-0.5051	-22.7273	-9.0909	-7.6923	-0.7822	-13.1702	12.388
P5	-0.0274	-0.4801	-0.3978	-0.823	-3.7037	-2.8807	-0.3018	-2.4691	2.1674
P6	-0.7216	-0.4696	-0.7064	-12.7148	-8.0183	-6.3918	-0.6325	-9.0416	8.4091
P7	-0.8039	-0.6431	-0.6931	-27.0096	-12.7546	-7.5241	-0.7134	-15.7628	15.0494
P8	-1.1642	-0.7562	-0.4345	-28.9552	-13.7313	-6.6866	-0.785	-16.4577	15.6727
P9	-1.2628	-0.5688	-0.3565	-26.2799	-9.5563	-6.7577	-0.7294	-14.198	13.4686
P10	-0.4044	-0.5821	-0.3064	-15.4412	-6.4951	-7.3529	-0.431	-9.7631	9.3321
Mean ± SD	-0.67 ± 0.48	-0.58 ± 0.11	-0.51 ± 0.15	-18.88 ± 8.76	-10.24 ± 3.49	-6.92 ± 1.88	-0.5876 ± 0.1885	-12.0109 ± 4.1702	11.4233 ± 4.0598
Median	-0.7628	-0.5878	-0.4846	-20.6229	-10.6081	-7.0553	-0.6730	-12.5935	11.9153

## Sheet: Table S2 - Wilcoxon Test
Supplementary Table S2. Wilcoxon signed-rank test — comparison of mean PTSC between freezing and refrigeration regimes
A. Descriptive statistics of per-participant mean PTSC (%/day)
Regime	n	Mean (%/day)	SD	Median (%/day)	Min	Max
Freezing (−18 °C)	10	-0.5876	0.1885	-0.673	-0.785	-0.3018
Refrigeration (4 °C)	10	-12.0109	4.1702	-12.5935	-16.4577	-2.4691
B. Test procedure and rationale
Test applied	Wilcoxon signed-rank test (non-parametric, paired)
Rationale	Crossover design: same 10 participants assessed under both regimes. Non-parametric paired test appropriate given n = 10.
Input	Per-participant mean PTSC = average of 3 time points per regime (C720/C1440/C2160 for freezing; R24/R72/R120 for refrigeration)
H₀	No difference in median PTSC between freezing and refrigeration
H₁	Median PTSC differs between regimes (two-tailed)
α	0.05
Software	SciPy v1.11, Python; scipy.stats.wilcoxon()
C. Test results
Parameter	Value	Interpretation
Test statistic W	0	All 10 participants showed more negative PTSC under refrigeration — 0 discordant pairs
p-value (two-tailed)	0.002	Statistically significant; H₀ rejected at α = 0.05
Direction	Refrigeration ≪ Freezing	PTSC consistently more negative under refrigeration across all participants
Discordant pairs	0 / 10	Complete directional consistency
Decision	Reject H₀	The difference between thermal regimes is statistically significant
Note: PTSC = post-technological stability coefficient (%/day). Raw individual values are reported in Table S1. Per-participant means computed as arithmetic mean of the 3 PTSC values within each thermal regime.
